# Supplementary material for: Arterial stiffness and cardiac dysfunction in Hutchinson–Gilford Progeria Syndrome corrected by inhibition of lysyl oxidase
Source: Life Sci Alliance. 2021 Mar 9;4(5):e202000997. doi: 10.26508/lsa.202000997 (PMC8008950; doi:10.26508/lsa.202000997)
Supplement: Supplementary file 3 [file LSA-2020-00997_TableS2.xlsx]

## Sheet: Sheet1
Upstream Regulator	Molecule Type	Activation z-score
poly rI:rC-RNA	biologic drug	5.411
vancomycin	biologic drug	3.348
enterotoxin B	biologic drug	2.724
oblimersen	biologic drug	2.538
aldesleukin	biologic drug	2
isotretinoin	biologic drug	1.867
ceruletide	biologic drug	1.759
beta-estradiol	chemical - endogenous mammalian	5.241
palmitic acid	chemical - endogenous mammalian	4.009
hydrogen peroxide	chemical - endogenous mammalian	3.923
tretinoin	chemical - endogenous mammalian	3.791
inosine	chemical - endogenous mammalian	3.719
fatty acid	chemical - endogenous mammalian	3.615
cholesterol	chemical - endogenous mammalian	3.539
D-fructose	chemical - endogenous mammalian	3.419
homocysteine	chemical - endogenous mammalian	3.145
aldosterone	chemical - endogenous mammalian	3.122
ethanol	chemical - endogenous mammalian	3.052
Ca2+	chemical - endogenous mammalian	2.747
linoleic acid	chemical - endogenous mammalian	2.615
2-arachidonoylglycerol	chemical - endogenous mammalian	2.574
lysophosphatidylinositol	chemical - endogenous mammalian	2.53
carbohydrate	chemical - endogenous mammalian	2.449
acetyl-L-carnitine	chemical - endogenous mammalian	2.414
cyclic AMP	chemical - endogenous mammalian	2.386
sucrose	chemical - endogenous mammalian	2.335
L-triiodothyronine	chemical - endogenous mammalian	2.268
dihydrotestosterone	chemical - endogenous mammalian	2.263
diacylglycerol	chemical - endogenous mammalian	2.236
oxysterol	chemical - endogenous mammalian	2.236
advanced glycation end-products	chemical - endogenous mammalian	2.219
ursodeoxycholic acid	chemical - endogenous mammalian	2.209
fluoride	chemical - endogenous mammalian	2.2
DL-fructose	chemical - endogenous mammalian	2.183
heparin	chemical - endogenous mammalian	2.131
prostaglandin E2	chemical - endogenous mammalian	2.082
uric acid	chemical - endogenous mammalian	2.041
hyaluronic acid	chemical - endogenous mammalian	2.015
manganese	chemical - endogenous mammalian	1.982
8,9-epoxyeicosatrienoic acid	chemical - endogenous mammalian	1.982
lactic acid	chemical - endogenous mammalian	1.98
beta-glycerophosphoric acid	chemical - endogenous mammalian	1.964
acetone	chemical - endogenous mammalian	1.951
norepinephrine	chemical - endogenous mammalian	1.947
anandamide	chemical - endogenous mammalian	1.929
epinephrine	chemical - endogenous mammalian	1.91
platelet activating factor	chemical - endogenous mammalian	1.785
chenodeoxycholic acid	chemical - endogenous mammalian	1.756
oleic acid	chemical - endogenous mammalian	1.755
L-methionine	chemical - endogenous mammalian	-1.786
sterol	chemical - endogenous mammalian	-1.84
lipid	chemical - endogenous mammalian	-2
levodopa	chemical - endogenous mammalian	-2.083
beta-carotene	chemical - endogenous mammalian	-2.331
estriol	chemical - endogenous mammalian	-2.53
choline	chemical - endogenous mammalian	-2.599
salmonella minnesota R595 lipopolysaccharides	chemical - endogenous non-mammal	3.97
E. coli serotype 0127B8 lipopolysaccharide	chemical - endogenous non-mammal	3.873
tunicamycin	chemical - endogenous non-mammal	3.722
E. coli B5 lipopolysaccharide	chemical - endogenous non-mammal	3.611
guanidinopropionic acid	chemical - endogenous non-mammal	3.439
5-O-mycolyl-beta-araf-(1->2)-5-O-mycolyl-alpha-araf-(1->1')-glycer	chemical - endogenous non-mammal	2.84
lipoteichoic acid	chemical - endogenous non-mammal	2.587
hemozoin	chemical - endogenous non-mammal	2.533
E. coli lipopolysaccharide	chemical - endogenous non-mammal	2.316
peptidoglycan	chemical - endogenous non-mammal	2.133
brefeldin A	chemical - endogenous non-mammal	2.13
linalool	chemical - endogenous non-mammal	2
diallyl trisulfide	chemical - endogenous non-mammal	1.982
N-acetylmuramyl-L-alanyl-D-isoglutamine	chemical - endogenous non-mammal	1.977
baicalin	chemical - endogenous non-mammal	1.912
pregna-4,17-diene-3,16-dione	chemical - endogenous non-mammal	-1.982
largazole	chemical - endogenous non-mammal	-2
SP600125	chemical - kinase inhibitor	-1.84
Go6983	chemical - kinase inhibitor	-1.982
JAK inhibitor I	chemical - kinase inhibitor	-1.982
KN 93	chemical - kinase inhibitor	-1.982
H-7	chemical - kinase inhibitor	-1.982
wortmannin	chemical - kinase inhibitor	-2.374
tyrphostin AG 1478	chemical - kinase inhibitor	-2.465
bisindolylmaleimide I	chemical - kinase inhibitor	-2.536
calphostin C	chemical - kinase inhibitor	-2.647
AG490	chemical - kinase inhibitor	-2.709
Bay 11-7082	chemical - kinase inhibitor	-2.71
H89	chemical - kinase inhibitor	-2.725
Go 6976	chemical - kinase inhibitor	-2.736
Ro31-8220	chemical - kinase inhibitor	-3.077
PD98059	chemical - kinase inhibitor	-4.259
LY294002	chemical - kinase inhibitor	-4.51
U0126	chemical - kinase inhibitor	-4.629
SB203580	chemical - kinase inhibitor	-4.908
cardiotoxin	chemical - other	3.9
phorbol esters	chemical - other	1.918
2-amino-5-phosphonovaleric acid	chemical - other	1.763
lactacystin	chemical - protease inhibitor	3.077
proteasome inhibitor PSI	chemical - protease inhibitor	1.754
TAPI-1	chemical - protease inhibitor	-2
tosylphenylalanyl chloromethyl ketone	chemical - protease inhibitor	-2.213
lipopolysaccharide	chemical drug	7.159
rosiglitazone	chemical drug	5.827
cisplatin	chemical drug	4.858
tetradecanoylphorbol acetate	chemical drug	4.817
CpG oligonucleotide	chemical drug	4.475
bleomycin	chemical drug	4.375
bezafibrate	chemical drug	4.357
acetaminophen	chemical drug	3.75
clofibrate	chemical drug	3.705
AGN194204	chemical drug	3.569
imiquimod	chemical drug	3.548
GW501516	chemical drug	3.465
indomethacin	chemical drug	3.411
gentamicin	chemical drug	3.394
fenofibrate	chemical drug	3.325
PLX5622	chemical drug	3.162
cytarabine	chemical drug	3.091
triamterene	chemical drug	3.08
paclitaxel	chemical drug	3.079
5-azacytidine	chemical drug	3.033
resiquimod	chemical drug	3.026
trovafloxacin	chemical drug	3
CL 316243	chemical drug	2.974
phenylbutazone	chemical drug	2.949
alitretinoin	chemical drug	2.911
gemfibrozil	chemical drug	2.853
allopurinol	chemical drug	2.846
troglitazone	chemical drug	2.817
pioglitazone	chemical drug	2.753
cephaloridine	chemical drug	2.735
deferoxamine	chemical drug	2.683
lomustine	chemical drug	2.673
gentamicin C	chemical drug	2.668
mibolerone	chemical drug	2.592
fluticasone propionate	chemical drug	2.566
ciprofibrate	chemical drug	2.549
diethylstilbestrol	chemical drug	2.53
daidzein	chemical drug	2.53
isoproterenol	chemical drug	2.524
1-(carboxymethylthio)tetradecane	chemical drug	2.425
tosedostat	chemical drug	2.408
ribavirin	chemical drug	2.408
hydroxyurea	chemical drug	2.405
clopidogrel	chemical drug	2.4
doxifluridine	chemical drug	2.384
arsenic trioxide	chemical drug	2.319
methotrexate	chemical drug	2.311
NO 1886	chemical drug	2.236
idarubicin	chemical drug	2.236
methylprednisolone	chemical drug	2.233
raloxifene	chemical drug	2.232
GW7647	chemical drug	2.219
WR 1065	chemical drug	2.208
docetaxel	chemical drug	2.205
vitamin K3	chemical drug	2.176
deoxycorticosterone acetate	chemical drug	2.174
phenacetin	chemical drug	2.157
vinblastine	chemical drug	2.156
nelfinavir	chemical drug	2.121
cocaine	chemical drug	2.04
bardoxolone	chemical drug	2.025
glucocorticoid	chemical drug	2.008
genistein	chemical drug	2.001
meldonium	chemical drug	2
hyperforin	chemical drug	2
chloropromazine	chemical drug	1.982
ABT-737	chemical drug	1.982
calcium chloride	chemical drug	1.96
mitomycin C	chemical drug	1.949
camptothecin	chemical drug	1.944
streptozocin	chemical drug	1.943
amitriptyline	chemical drug	1.941
progestin	chemical drug	1.941
nitrofurantoin	chemical drug	1.846
phenobarbital	chemical drug	1.754
valsartan	chemical drug	-1.896
fingolimod	chemical drug	-1.901
fulvestrant	chemical drug	-1.927
roscovitine	chemical drug	-1.937
midostaurin	chemical drug	-1.96
prednisolone	chemical drug	-1.963
edaravone	chemical drug	-1.982
ramipril	chemical drug	-1.982
chelerythrine	chemical drug	-2
nilotinib	chemical drug	-2
zinc	chemical drug	-2.01
thalidomide	chemical drug	-2.219
oleoyl-estrone	chemical drug	-2.224
everolimus	chemical drug	-2.364
alpha-tocopherol	chemical drug	-2.393
spironolactone	chemical drug	-2.42
halofuginone	chemical drug	-2.433
silibinin	chemical drug	-2.439
tanespimycin	chemical drug	-2.655
minocycline	chemical drug	-2.749
flutamide	chemical drug	-2.779
medroxyprogesterone acetate	chemical drug	-2.865
calcitriol	chemical drug	-2.916
alvocidib	chemical drug	-2.939
vitamin E	chemical drug	-2.94
ST1926	chemical drug	-3
N-acetyl-L-cysteine	chemical drug	-3.78
sirolimus	chemical drug	-4.472
metribolone	chemical reagent	6.102
trinitrobenzenesulfonic acid	chemical reagent	3.767
1,2-dithiol-3-thione	chemical reagent	3.282
2-bromoethylamine	chemical reagent	3.217
fenamic acid	chemical reagent	3.05
(5-(4-N-methyl-N(2-pyridyl)amino)ethoxy)benzyl thiazolidine-2,4-dion	chemical reagent	2.621
Ni2+	chemical reagent	2.621
LG100268	chemical reagent	2.596
CpG ODN 1826	chemical reagent	2.584
CpG ODN 2395	chemical reagent	2.433
CpG ODN 2006	chemical reagent	2.417
ionomycin	chemical reagent	2.399
3M-002	chemical reagent	2.383
calcimycin	chemical reagent	2.266
CpG ODN 2216	chemical reagent	2.219
azetidyl-2-carboxylic acid	chemical reagent	2.2
Pam3-Cys-Ser-Lys4	chemical reagent	2.175
TO-901317	chemical reagent	2.11
gamma-secretase inhibitor XX	chemical reagent	2
ST3-Hel2A-2	chemical reagent	2
5,8,11,14-eicosatetraynoic acid	chemical reagent	2
MALP-2s	chemical reagent	2
DPP-23	chemical reagent	1.982
15-E2-isoketal modified phosphatidylethanolamine	chemical reagent	1.98
SR1078	chemical reagent	1.972
N-acetylsphingosine	chemical reagent	1.793
puromycin aminonucleoside	chemical reagent	1.765
sodium orthovanadate	chemical reagent	1.761
NS-398	chemical reagent	-1.794
U73122	chemical reagent	-1.96
cycloheximide	chemical reagent	-1.995
JNJ-39933673	chemical reagent	-2
sea cucumber body wall meal	chemical reagent	-2
poloxamer	chemical reagent	-2.166
diphenyleneiodonium	chemical reagent	-2.216
pyrrolidine dithiocarbamate	chemical reagent	-2.251
pifithrin alpha	chemical reagent	-2.401
GW9662	chemical reagent	-3.03
torin1	chemical reagent	-4.841
mono-(2-ethylhexyl)phthalate	chemical toxicant	6.472
pirinixic acid	chemical toxicant	5.924
E. coli B4 lipopolysaccharide	chemical toxicant	4.744
forskolin	chemical toxicant	3.531
lipid A	chemical toxicant	3.44
thioacetamide	chemical toxicant	3.398
chrysotile asbestos	chemical toxicant	3.078
hexachlorobenzene	chemical toxicant	3.023
cigarette smoke	chemical toxicant	2.945
isobutylmethylxanthine	chemical toxicant	2.709
ethionine	chemical toxicant	2.53
cadmium	chemical toxicant	2.478
methylnitronitrosoguanidine	chemical toxicant	2.388
6-hydroxydopamine	chemical toxicant	2.364
1,4-bis[2-(3,5-dichloropyridyloxy)]benzene	chemical toxicant	2.319
thapsigargin	chemical toxicant	2.274
pristane	chemical toxicant	2.219
methyl methanesulfonate	chemical toxicant	2.189
bucladesine	chemical toxicant	2.185
cadmium chloride	chemical toxicant	2.167
diethylmaleate	chemical toxicant	2.158
3-methylcholanthrene	chemical toxicant	2.116
1-methyl-4-phenyl-1,2,3,6-tetrahydropyridine	chemical toxicant	2.028
monocrotaline	chemical toxicant	2.016
4-nitroquinoline-1-oxide	chemical toxicant	2
triadimefon	chemical toxicant	2
1-methyl-4-phenylpyridinium	chemical toxicant	1.945
reactive oxygen species	chemical toxicant	1.828
Salmonella enterica serotype abortus equi lipopolysaccharide	chemical toxicant	1.824
mercuric chloride	chemical toxicant	1.819
GW 4064	chemical toxicant	1.768
4-tert-octylphenol	chemical toxicant	1.753
Sn50 peptide	chemical toxicant	-1.891
rottlerin	chemical toxicant	-2.147
CD3	complex	4.886
PDGF BB	complex	4.568
LDL	complex	4.47
CG	complex	4.213
PI3K (complex)	complex	4.159
Ige	complex	4.018
NFkB (complex)	complex	4.004
T3-TR-RXR	complex	2.359
Lh	complex	2.304
Collagen type IV	complex	2.236
MAC	complex	2.2
Calcineurin protein(s)	complex	2.136
Pka	complex	2.014
IL23	complex	1.961
MTORC1	complex	1.819
BCR (complex)	complex	1.807
histone deacetylase	complex	-2
CSF2	cytokine	6.388
IFNG	cytokine	5.357
IL5	cytokine	5.216
IL6	cytokine	4.702
SPP1	cytokine	4.637
CSF1	cytokine	4.412
IL1B	cytokine	4.349
TNF	cytokine	4.151
IL13	cytokine	4.011
IL17A	cytokine	3.85
IL4	cytokine	3.816
IFNA2	cytokine	3.794
IL15	cytokine	3.515
IL3	cytokine	3.466
IL1A	cytokine	3.294
TNFSF11	cytokine	3.234
CCL5	cytokine	3.215
IFNB1	cytokine	3.099
OSM	cytokine	3.048
IL21	cytokine	3.047
LIF	cytokine	2.953
IL2	cytokine	2.94
CD40LG	cytokine	2.897
IL33	cytokine	2.873
C5	cytokine	2.846
IL18	cytokine	2.65
IL17F	cytokine	2.425
IFNL1	cytokine	2.415
IL24	cytokine	2.243
IFNE	cytokine	2.219
IFNA1/IFNA13	cytokine	2.209
IL10	cytokine	2.133
TNFSF12	cytokine	2.099
FLT3LG	cytokine	2.057
IL7	cytokine	2.043
Ccl6	cytokine	2
IFNK	cytokine	2
FASLG	cytokine	1.982
CCL11	cytokine	1.97
IL9	cytokine	1.954
TSLP	cytokine	1.941
EPO	cytokine	1.929
IFNA4	cytokine	1.912
PRL	cytokine	1.891
CCL2	cytokine	1.808
MIF	cytokine	1.755
IL1RN	cytokine	-1.997
TGM2	enzyme	4.181
CD38	enzyme	3.594
PNPLA2	enzyme	3.37
FASN	enzyme	2.924
HRAS	enzyme	2.813
PTGS2	enzyme	2.795
CYP2E1	enzyme	2.765
FN1	enzyme	2.509
KRAS	enzyme	2.505
TRAF6	enzyme	2.425
NSUN6	enzyme	2.309
FMO3	enzyme	2.236
ACSS2	enzyme	2.236
CGAS	enzyme	2.224
SAT1	enzyme	2.2
DGAT1	enzyme	2.186
PIN1	enzyme	2.135
CPT1C	enzyme	1.987
LDHB	enzyme	1.982
PRPF19	enzyme	1.982
PARP2	enzyme	1.98
PLCE1	enzyme	1.964
DDX58	enzyme	1.816
RACK1	enzyme	-1.953
ST8SIA1	enzyme	-1.97
TREX1	enzyme	-1.98
SURF1	enzyme	-1.982
EHHADH	enzyme	-2
PLA2G6	enzyme	-2
PNPT1	enzyme	-2.137
RNF31	enzyme	-2.143
SUV39H1	enzyme	-2.2
SCD	enzyme	-2.206
SIRT6	enzyme	-2.213
DNASE2	enzyme	-2.216
CBLB	enzyme	-2.219
ENPP2	enzyme	-2.236
PCYT2	enzyme	-2.236
SSB	enzyme	-2.236
DICER1	enzyme	-2.241
CBS/CBSL	enzyme	-2.425
SPTLC2	enzyme	-2.425
B4GALNT1	enzyme	-2.433
ADA	enzyme	-2.589
CYB5R4	enzyme	-2.622
CAT	enzyme	-2.896
FBXW7	enzyme	-2.905
ALDH2	enzyme	-2.985
ACOX1	enzyme	-3.002
NRAS	enzyme	-3.52
PTGER2	G-protein coupled receptor	3.147
C5AR1	G-protein coupled receptor	2.963
CASR	G-protein coupled receptor	2.834
F2R	G-protein coupled receptor	2.785
FZD9	G-protein coupled receptor	2.619
FFAR3	G-protein coupled receptor	2.376
ADRB3	G-protein coupled receptor	2.191
VIPR1	G-protein coupled receptor	1.987
CCR5	G-protein coupled receptor	1.837
HCAR2	G-protein coupled receptor	-2
SMO	G-protein coupled receptor	-2.232
ACKR2	G-protein coupled receptor	-3.118
Ifnar	group	4.021
Mek	group	3.919
ERK	group	3.915
IFN Beta	group	3.786
P38 MAPK	group	3.643
Interferon alpha	group	3.609
Vegf	group	3.18
ERK1/2	group	3.1
Jnk	group	3.091
Ifn	group	3.052
E2f	group	2.933
cytokine	group	2.869
CD3 group	group	2.767
IL1	group	2.702
Srebp	group	2.646
caspase	group	2.607
MAP2K1/2	group	2.578
Nfat (family)	group	2.517
IFN type 1	group	2.406
Creb	group	2.229
Insulin	group	2.227
IL12 (family)	group	2.189
JAK1/2	group	2.121
Tlr	group	2.029
Gsk3	group	2
elastase	group	1.98
Fgf	group	1.98
Pka catalytic subunit	group	1.954
IFN alpha/beta	group	1.947
SRC (family)	group	1.941
STAT5a/b	group	1.804
ADRB	group	-1.878
DNA-methyltransferase	group	-1.973
Sod	group	-2
Pde4	group	-2.186
estrogen receptor	group	-2.266
Calmodulin	group	-2.333
Rb	group	-2.728
EGLN	group	-3.461
N-cor	group	-3.486
EGF	growth factor	4.298
VEGFA	growth factor	4.09
IGF1	growth factor	4.07
ANGPT2	growth factor	3.59
TGFB1	growth factor	3.473
AREG	growth factor	3.267
AGT	growth factor	3.21
FGF2	growth factor	3.162
NRG1	growth factor	3.034
FGF7	growth factor	2.923
PGF	growth factor	2.382
NGF	growth factor	2.371
FGF10	growth factor	2.333
TGFA	growth factor	2.27
GHRL	growth factor	2.138
FGF21	growth factor	1.871
HGF	growth factor	1.771
NRG4	growth factor	-2.207
CCN5	growth factor	-2.53
TRPV4	ion channel	2.227
KCNJ11	ion channel	1.982
CLCN5	ion channel	-1.944
INSR	kinase	5.205
CHUK	kinase	4.501
STK11	kinase	3.693
PIK3R1	kinase	3.587
IKBKB	kinase	3.523
CAB39L	kinase	3.308
IKBKG	kinase	3.281
MTOR	kinase	3.25
JAK1	kinase	3.228
RAF1	kinase	3.228
AKT1	kinase	3.086
EIF2AK2	kinase	2.961
ERBB2	kinase	2.948
JAK2	kinase	2.943
PRKCD	kinase	2.916
MAPK14	kinase	2.785
SRC	kinase	2.653
EGFR	kinase	2.642
MAP3K7	kinase	2.578
EIF2AK4	kinase	2.575
NTRK2	kinase	2.517
IKBKE	kinase	2.507
MAPKAPK2	kinase	2.465
FGFR1	kinase	2.457
PIM1	kinase	2.393
CHEK2	kinase	2.392
MAP2K3	kinase	2.366
MAPK9	kinase	2.298
MET	kinase	2.289
RIPK2	kinase	2.265
TNK1	kinase	2.219
MAP3K1	kinase	2.191
CSF1R	kinase	2.173
MAPK8	kinase	2.132
Brd4	kinase	2.121
PRKD1	kinase	2.08
BRD4	kinase	2.038
PRKCA	kinase	2.025
PRKAR2B	kinase	2
RIPK1	kinase	1.982
ILK	kinase	1.976
ROCK2	kinase	1.964
MAP3K14	kinase	1.964
DDR1	kinase	1.953
IRAK4	kinase	1.939
PIK3CA	kinase	1.904
ROR1	kinase	1.89
EFNA2	kinase	1.89
PLK1	kinase	-1.953
Sik1	kinase	-1.969
SIK1/SIK1B	kinase	-1.98
ERBB4	kinase	-1.997
GNE	kinase	-2
PCK1	kinase	-2.414
CDK19	kinase	-2.706
TRIB3	kinase	-2.778
MAP4K4	kinase	-5.009
PPARG	ligand-dependent nuclear receptor	5.312
PPARA	ligand-dependent nuclear receptor	4.129
ESRRA	ligand-dependent nuclear receptor	3.94
PPARD	ligand-dependent nuclear receptor	3.469
NR1I3	ligand-dependent nuclear receptor	2.734
ESR1	ligand-dependent nuclear receptor	2.56
RORA	ligand-dependent nuclear receptor	2.514
NR1I2	ligand-dependent nuclear receptor	1.918
NR3C2	ligand-dependent nuclear receptor	1.907
THRA	ligand-dependent nuclear receptor	-2.102
NR0B2	ligand-dependent nuclear receptor	-2.277
NR4A1	ligand-dependent nuclear receptor	-2.6
miR-124-3p (and other miRNAs w/seed AAGGCAC)	mature microRNA	-1.777
miR-217-5p (and other miRNAs w/seed ACUGCAU)	mature microRNA	-2
miR-27a-3p (and other miRNAs w/seed UCACAGU)	mature microRNA	-2.005
miR-155-5p (miRNAs w/seed UAAUGCU)	mature microRNA	-2.079
miR-199a-3p (and other miRNAs w/seed CAGUAGU)	mature microRNA	-2.213
miR-24-3p (and other miRNAs w/seed GGCUCAG)	mature microRNA	-2.408
mir-145	microRNA	-1.799
mir-33	microRNA	-2.414
let-7	microRNA	-2.925
mir-21	microRNA	-3.595
ELAVL1	other	4.795
MYD88	other	4.55
TICAM1	other	4.027
TMEM173	other	3.32
RETNLB	other	3.297
CCNC	other	3.267
RETN	other	3.123
PCGEM1	other	3.105
SCAP	other	3.089
Hbb-b2	other	3
CD44	other	2.938
HRG	other	2.828
SELPLG	other	2.828
Firre	other	2.828
RABL6	other	2.668
BID	other	2.646
C2CD5	other	2.619
C1QA	other	2.58
THBS4	other	2.578
APP	other	2.564
Ins1	other	2.521
TRAF3IP2	other	2.457
NKX2-2-AS1	other	2.449
TRADD	other	2.449
EWSR1	other	2.449
FST	other	2.446
TP53COR1	other	2.425
METRNL	other	2.401
THBS1	other	2.401
TAC1	other	2.361
PEBP1	other	2.335
CAMP	other	2.329
SAMSN1	other	2.309
S100A9	other	2.245
ACTB	other	2.236
HNF1A-AS1	other	2.219
ADM2	other	2.216
Trp53cor1	other	2.207
ERFE	other	2.2
LINC00963	other	2.176
GAST	other	2.173
MYOC	other	2.157
LLGL2	other	2.121
MEDAG	other	2
SH3TC2	other	2
PAF1	other	2
ORMDL3	other	1.994
PNN	other	1.982
TG	other	1.981
LGALS3	other	1.975
LAMA5	other	1.964
TERF2IP	other	1.964
ASXL2	other	1.89
EFNA1	other	1.89
LIN9	other	1.834
RPTOR	other	1.795
MAVS	other	1.795
NOD2	other	1.767
SFTPD	other	-1.824
TSC2	other	-1.838
HOTAIR	other	-1.872
TOPBP1	other	-1.924
RBL2	other	-1.937
NREP	other	-1.954
SPINT2	other	-1.964
SLPI	other	-1.964
RBM5	other	-1.964
MGP	other	-1.982
BCL2L12	other	-2
SCGB3A2	other	-2
UBD	other	-2
FANCC	other	-2
CORT	other	-2
PLIN5	other	-2.109
TNIP1	other	-2.195
PECAM1	other	-2.2
SELENOS	other	-2.2
TUG1	other	-2.224
ZNF106	other	-2.333
CIDEC	other	-2.36
INSIG2	other	-2.391
ANXA2	other	-2.425
1810019D21Rik	other	-2.5
GAS2L3	other	-2.63
Bvht	other	-2.668
FLCN	other	-2.711
Irgm1	other	-3.487
VCAN	other	-3.789
SOCS1	other	-4.111
RICTOR	other	-4.741
INSIG1	other	-4.746
USP22	peptidase	3.742
CFB	peptidase	2.789
F2	peptidase	2.766
SENP1	peptidase	2.607
PLG	peptidase	2.185
MBTPS1	peptidase	2
MMP1	peptidase	1.97
MMP2	peptidase	1.782
ADAM17	peptidase	1.762
PSEN1	peptidase	-1.818
USP18	peptidase	-1.982
ZMPSTE24	peptidase	-2.377
PSMB11	peptidase	-2.858
NCSTN	peptidase	-3.45
CLPP	peptidase	-5.648
PPP2CA	phosphatase	2.236
PDCD1	phosphatase	-1.89
PPP1R15B	phosphatase	-1.964
NT5E	phosphatase	-2
PON1	phosphatase	-2
PTPN6	phosphatase	-2.534
PTPN11	phosphatase	-2.559
Ptprd	phosphatase	-2.646
PPARGC1A	transcription regulator	5.108
ATF4	transcription regulator	4.757
SREBF1	transcription regulator	4.571
CEBPA	transcription regulator	4.327
STAT1	transcription regulator	4.302
PPARGC1B	transcription regulator	4.052
CEBPB	transcription regulator	3.967
HIF1A	transcription regulator	3.892
MITF	transcription regulator	3.889
IRF3	transcription regulator	3.888
IFI16	transcription regulator	3.73
MED1	transcription regulator	3.723
IRF7	transcription regulator	3.65
JUN	transcription regulator	3.618
SREBF2	transcription regulator	3.545
NFKBIA	transcription regulator	3.531
FOXM1	transcription regulator	3.46
NFKB1	transcription regulator	3.412
MYC	transcription regulator	3.4
FOXO1	transcription regulator	3.362
RELA	transcription regulator	3.34
EGR1	transcription regulator	3.337
NFE2L2	transcription regulator	3.302
KLF15	transcription regulator	3.217
REL	transcription regulator	3.177
SPIB	transcription regulator	3.13
MTPN	transcription regulator	3.096
Esrra	transcription regulator	3.049
STAT3	transcription regulator	3.029
CREB1	transcription regulator	3.025
MLXIPL	transcription regulator	2.949
NCOA2	transcription regulator	2.91
GATA4	transcription regulator	2.899
CTNNB1	transcription regulator	2.811
STAT4	transcription regulator	2.75
ATF6	transcription regulator	2.687
SP3	transcription regulator	2.678
TP63	transcription regulator	2.624
YBX1	transcription regulator	2.621
NFYA	transcription regulator	2.598
SMYD1	transcription regulator	2.588
MLX	transcription regulator	2.577
IRF5	transcription regulator	2.558
EBF1	transcription regulator	2.554
E2F3	transcription regulator	2.534
TFAM	transcription regulator	2.53
CCND1	transcription regulator	2.497
DDIT3	transcription regulator	2.487
FOXF2	transcription regulator	2.434
IRF1	transcription regulator	2.389
STAT2	transcription regulator	2.386
ETS1	transcription regulator	2.375
ECSIT	transcription regulator	2.372
TFE3	transcription regulator	2.35
SP1	transcription regulator	2.281
XBP1	transcription regulator	2.273
IRF8	transcription regulator	2.258
HIRA	transcription regulator	2.236
FOS	transcription regulator	2.23
PLAGL1	transcription regulator	2.216
NRF1	transcription regulator	2.212
SPI1	transcription regulator	2.211
CARM1	transcription regulator	2.204
SRA1	transcription regulator	2.2
NCOA3	transcription regulator	2.197
TWIST2	transcription regulator	2.19
USF2	transcription regulator	2.18
ELK1	transcription regulator	2.16
HDAC5	transcription regulator	2.157
SMAD2	transcription regulator	2.149
ARNT2	transcription regulator	2.121
MEN1	transcription regulator	2.057
MYBL2	transcription regulator	1.998
PITX2	transcription regulator	1.997
FOXL2	transcription regulator	1.988
MED14	transcription regulator	1.987
CEBPE	transcription regulator	1.982
SIM1	transcription regulator	1.976
CRTC1	transcription regulator	1.969
HUWE1	transcription regulator	1.963
PHF1	transcription regulator	1.96
VDR	transcription regulator	1.958
MAF	transcription regulator	1.951
WDR5	transcription regulator	1.944
HEY1	transcription regulator	1.941
HEY2	transcription regulator	1.94
ASCL1	transcription regulator	1.912
ELL2	transcription regulator	1.89
LHX1	transcription regulator	1.89
MAFB	transcription regulator	1.841
HNF4A	transcription regulator	1.837
HDAC4	transcription regulator	1.83
H2AX	transcription regulator	1.802
FOSL1	transcription regulator	1.786
KLF11	transcription regulator	1.777
HAND2	transcription regulator	1.765
MYCN	transcription regulator	1.763
NFAT5	transcription regulator	1.755
MDM4	transcription regulator	-1.763
CTCF	transcription regulator	-1.803
ID1	transcription regulator	-1.837
ASXL1	transcription regulator	-1.89
HOXA3	transcription regulator	-1.912
ZNF281	transcription regulator	-1.914
DNAJB6	transcription regulator	-1.945
ZBTB16	transcription regulator	-1.948
NOTCH4	transcription regulator	-1.951
MXI1	transcription regulator	-1.969
FHL2	transcription regulator	-1.976
MAML1	transcription regulator	-1.98
HOXA11	transcription regulator	-1.982
HAND1	transcription regulator	-1.982
MRTFB	transcription regulator	-1.985
PIAS1	transcription regulator	-1.986
Cux1	transcription regulator	-2
IKZF2	transcription regulator	-2
HES3	transcription regulator	-2
ONECUT1	transcription regulator	-2
HNF1B	transcription regulator	-2.034
CBL	transcription regulator	-2.056
KDM5B	transcription regulator	-2.144
FOXA1	transcription regulator	-2.165
SERTAD2	transcription regulator	-2.177
FOXA3	transcription regulator	-2.202
CREBZF	transcription regulator	-2.207
SP110	transcription regulator	-2.309
TFAP2C	transcription regulator	-2.414
SRSF2	transcription regulator	-2.433
GLIS2	transcription regulator	-2.449
MED13	transcription regulator	-2.496
SMAD7	transcription regulator	-2.517
TAF4	transcription regulator	-2.6
MRTFA	transcription regulator	-2.689
SIRT1	transcription regulator	-2.728
NRIP1	transcription regulator	-2.853
TRPS1	transcription regulator	-2.874
RBL1	transcription regulator	-3.12
ZFP36	transcription regulator	-3.617
SRF	transcription regulator	-3.887
KDM5A	transcription regulator	-4.134
EIF2S1	translation regulator	3.302
EIF4E	translation regulator	2.89
RPL22	translation regulator	-2.425
CD28	transmembrane receptor	4.805
TLR7	transmembrane receptor	4.58
TLR3	transmembrane receptor	4.231
IFNAR1	transmembrane receptor	3.906
TLR4	transmembrane receptor	3.697
TLR9	transmembrane receptor	3.575
CD36	transmembrane receptor	2.575
CD40	transmembrane receptor	2.491
CD2	transmembrane receptor	2.449
PLA2R1	transmembrane receptor	2.415
OLR1	transmembrane receptor	2.396
TLR8	transmembrane receptor	2.191
SEMA7A	transmembrane receptor	2.121
LTBR	transmembrane receptor	2.121
EDNRA	transmembrane receptor	2
Klra7 (includes others)	transmembrane receptor	1.982
IFNGR1	transmembrane receptor	1.982
ITGA5	transmembrane receptor	1.98
NCR2	transmembrane receptor	1.98
IL6R	transmembrane receptor	1.978
IL17RA	transmembrane receptor	1.964
ICOS	transmembrane receptor	1.944
LGR5	transmembrane receptor	1.937
CD14	transmembrane receptor	1.931
ITGA6	transmembrane receptor	1.925
TNFRSF9	transmembrane receptor	1.912
F3	transmembrane receptor	1.908
IGF1R	transmembrane receptor	1.892
IL11RA	transmembrane receptor	1.876
TYROBP	transmembrane receptor	1.782
NGFR	transmembrane receptor	-1.972
IL27RA	transmembrane receptor	-1.982
SFRP1	transmembrane receptor	-3
IL10RA	transmembrane receptor	-3.156
UCP1	transporter	4.317
Hbb-b1	transporter	3.881
HBA1/HBA2	transporter	3.207
SYVN1	transporter	3
ALB	transporter	2.621
SLC29A1	transporter	2.433
SLC5A5	transporter	2
BAX	transporter	1.961
FABP1	transporter	-1.89
SCARB1	transporter	-1.949
SLC30A7	transporter	-1.982
STAR	transporter	-2
HBB	transporter	-2
APOA1	transporter	-2.183
SFTPA1	transporter	-2.221
ABCC8	transporter	-2.224
ABCB4	transporter	-2.228
COMMD1	transporter	-2.449
TFRC	transporter	-2.478
APOE	transporter	-5.113
Table S2. Candidate upstream regulators in HGPS as identified by IPA. The list of 852 upstream regulators that are activated or inhibited in the aortas of 2-month old male HGPS mice relative to 2-month old male WT littermates using a Z-score cutoff of > +1.75 (activated) or < −-1.75 (inhibited).
