# Supplementary material for: Arterial stiffness and cardiac dysfunction in Hutchinson–Gilford Progeria Syndrome corrected by inhibition of lysyl oxidase
Source: Life Sci Alliance. 2021 Mar 9;4(5):e202000997. doi: 10.26508/lsa.202000997 (PMC8008950; doi:10.26508/lsa.202000997)
Supplement: Supplementary file 4 [file LSA-2020-00997_TableS3.xlsx]

## Sheet: Sheet1
Transcription Regulator
DDIT3	negative regulator of LOX (1) but activated in HGPS
Fos	positive regulator of LOX (2) but inhibited in HGPS
Myc	negative regulator of LOX (3) but activated in HGPS
TFAP2C	transcriptional activator of LOXL2 as well as LOX (4)
FOXM1	transcriptional activator of LOXL2 as well as LOX (5)
HIF1A	transcriptional activator of LOXL2 as well as LOX (6)
STAT3	effect on LOX is in coordination with HIF-1A (7)
KLF11	inconsistent effects of KLF11 on LOX gene expression (8)
Table S3. Candidate transcription regulators of LOX gene expression in HGPS. The eight transcription regulators identified by IPA that are upstream of LOX and either activated or inhibited in HGPS. The table also shows the basis for their exclusion using the filters identified in Fig. 6B and the corresponding citations in the IPA database.
